# Supplementary material for: DFT Study of Regio- and Stereoselective 13DC Reaction between Diazopropane and Substituted Chalcone Derivatives: Molecular Docking of Novel Pyrazole Derivatives as Anti-Alzheimer’s Agents
Source: Molecules. 2023 Feb 16;28(4):1899. doi: 10.3390/molecules28041899 (PMC9964806; doi:10.3390/molecules28041899)
Supplement: Supplementary file 1 [file molecules-28-01899-s001.zip]

Archive with 1 entries (1 files):
- molecules-2205941-supplementary.pdf
